# Supplementary material for: Construction of a cancer-associated fibroblasts-related long non-coding RNA signature to predict prognosis and immune landscape in pancreatic adenocarcinoma
Source: Front Genet. 2022 Sep 23;13:989719. doi: 10.3389/fgene.2022.989719 (PMC9538573; doi:10.3389/fgene.2022.989719)
Supplement: Supplementary file 1 [file DataSheet1.ZIP]

Archive with 3 entries (2 files):
- Supplementary materials/List of Supplementary materials.docx
- Supplementary materials/Supplementary materials.xls
- Supplementary materials/
